# Supplementary material for: Plastome sequences help to improve the systematic position of trinerved Lindera species in the family Lauraceae
Source: PeerJ. 2019 Oct 7;7:e7662. doi: 10.7717/peerj.7662 (PMC6786250; doi:10.7717/peerj.7662)
Supplement: Supplemental Information 5 [file peerj-07-7662-s005.txt]

Species	GenBank No.					LCGD No.	
Lindera aggregata					MN453263	LAU00079	
Lindera chunii						MN453264	LAU00080	
Lindera fragrans					MN453265	LAU00088	
Lindera limprichtii					MN453266	LAU00081	
Lindera obtusiloba					MN453267	LAU00083	
Lindera pulcherrima					MN453268	LAU00082	
Lindera supracostata					MN453269	LAU00084	
Lindera thomsonii var. vernayana			MN453270	LAU00087	
Lindera thomsonii BOP					MN453271	LAU00085	
Lindera thomsonii SY					MN453272	LAU00086	
